# Supplementary material for: Molecular motor tug-of-war regulates elongasome cell wall synthesis dynamics in Bacillus subtilis
Source: Nat Commun. 2024 Jun 26;15:5411. doi: 10.1038/s41467-024-49785-x (PMC11208587; doi:10.1038/s41467-024-49785-x)
Supplement: Supplementary file 4 — Supplementary Movies 1-13 [file 41467_2024_49785_MOESM4_ESM.zip]

Archive with 13 entries (13 files):
- Supplementary Movies 2.0/Supplementary Movie 1.avi
- Supplementary Movies 2.0/Supplementary Movie 10.avi
- Supplementary Movies 2.0/Supplementary Movie 11.avi
- Supplementary Movies 2.0/Supplementary Movie 12.avi
- Supplementary Movies 2.0/Supplementary Movie 13.avi
- Supplementary Movies 2.0/Supplementary Movie 2.avi
- Supplementary Movies 2.0/Supplementary Movie 3.avi
- Supplementary Movies 2.0/Supplementary Movie 4.avi
- Supplementary Movies 2.0/Supplementary Movie 5.avi
- Supplementary Movies 2.0/Supplementary Movie 6.avi
- Supplementary Movies 2.0/Supplementary Movie 7.avi
- Supplementary Movies 2.0/Supplementary Movie 8.avi
- Supplementary Movies 2.0/Supplementary Movie 9.avi
